# Supplementary material for: Contribution of the Type III Secretion System (T3SS2) of Vibrio parahaemolyticus in Mitochondrial Stress in Human Intestinal Cells
Source: Microorganisms. 2024 Apr 17;12(4):813. doi: 10.3390/microorganisms12040813 (PMC11051933; doi:10.3390/microorganisms12040813)
Supplement: Supplementary file 1 [file microorganisms-12-00813-s001.zip]

Archive with 1 entries (1 files):
- microorganisms-2940770-supplementary.pdf
